# Supplementary material for: Effects of a Whole Plant Extract of Scutellaria rubropunctata var. rubropunctata on Bone Metabolism with Estrogen Receptor Activation
Source: Plants (Basel). 2022 Aug 9;11(16):2075. doi: 10.3390/plants11162075 (PMC9412382; doi:10.3390/plants11162075)
Supplement: Supplementary file 1 [file plants-11-02075-s001.zip]

Archive with 1 entries (1 files):
- plants-1819621-supplementary.pdf
